# Supplementary material for: Gingival Tissue MiRNA Expression Profiling and an Analysis of Periodontitis-Specific Circulating MiRNAs
Source: Int J Mol Sci. 2023 Jul 26;24(15):11983. doi: 10.3390/ijms241511983 (PMC10418511; doi:10.3390/ijms241511983)
Supplement: Supplementary file 1 [file ijms-24-11983-s001.zip]

Archive with 1 entries (1 files):
- ijms-2363017-supplementary.pdf
